# Supplementary material for: Hybrid Metal-Dielectric-Metal Sandwiches for SERS Applications
Source: Nanomaterials (Basel). 2021 Nov 26;11(12):3205. doi: 10.3390/nano11123205 (PMC8708964; doi:10.3390/nano11123205)
Supplement: Supplementary file 1 [file nanomaterials-11-03205-s001.zip]

Archive with 1 entries (1 files):
- nanomaterials-1463866-supplementary.pdf
